# Supplementary material for: Traffic symbol recognition modulates bodily actions
Source: PLoS One. 2019 Mar 25;14(3):e0214281. doi: 10.1371/journal.pone.0214281 (PMC6433245; doi:10.1371/journal.pone.0214281)
Supplement: S1 Dataset — (CSV) [file pone.0214281.s001.csv]

ID	Action	Stimuli	RT
N1	Go slide	Go left	471
N1	Go slide	Go left	356
N1	Go slide	Go left	392
N1	Go slide	Go left	407
N1	Go slide	Go left	335
N1	Go slide	Go left	351
N1	Go slide	Go left	425
N1	Go slide	Go left	393
N1	Go slide	Go left	401
N1	Go slide	Go left	414
N1	Go slide	Go left	416
N1	Go slide	Go left	408
N1	Go slide	Go left	403
N1	Go slide	Go left	395
N1	Go slide	Go left	432
N1	Go slide	Go left	373
N1	Go slide	Stop	492
N1	Go slide	Stop	384
N1	Go slide	Stop	526
N1	Go slide	Stop	458
N1	Go slide	Stop	414
N1	Go slide	Stop	412
N1	Go slide	Stop	405
N1	Go slide	Stop	531
N1	Go slide	Stop	432
N1	Go slide	Stop	412
N1	Go slide	Stop	463
N1	Go slide	Stop	457
N1	Go slide	Stop	485
N1	Go slide	Stop	449
N1	Go slide	Stop	464
N1	Go slide	Stop	458
N1	Go slide	Go right	428
N1	Go slide	Go right	457
N1	Go slide	Go right	390
N1	Go slide	Go right	508
N1	Go slide	Go right	407
N1	Go slide	Go right	397
N1	Go slide	Go right	426
N1	Go slide	Go right	346
N1	Go slide	Go right	445
N1	Go slide	Go right	442
N1	Go slide	Go right	453
N1	Go slide	Go right	411
N1	Go slide	Go right	357
N1	Go slide	Go right	544
N1	Go slide	Go right	431
N1	Go slide	Go right	336
N1	Go slide	Stop	673
N1	Go slide	Stop	410
N1	Go slide	Stop	533
N1	Go slide	Stop	431
N1	Go slide	Stop	457
N1	Go slide	Stop	450
N1	Go slide	Stop	465
N1	Go slide	Stop	465
N1	Go slide	Stop	501
N1	Go slide	Stop	518
N1	Go slide	Stop	496
N1	Go slide	Stop	435
N1	Go slide	Stop	472
N1	Go slide	Stop	416
N1	Go slide	Stop	450
N1	Go push	Go left	526
N1	Go push	Go left	633
N1	Go push	Go left	643
N1	Go push	Go left	696
N1	Go push	Go left	550
N1	Go push	Go left	672
N1	Go push	Go left	587
N1	Go push	Go left	688
N1	Go push	Go left	447
N1	Go push	Go left	617
N1	Go push	Go left	659
N1	Go push	Go left	720
N1	Go push	Go left	610
N1	Go push	Go left	683
N1	Go push	Go left	555
N1	Go push	Go left	575
N1	Go push	Stop	460
N1	Go push	Stop	729
N1	Go push	Stop	428
N1	Go push	Stop	449
N1	Go push	Stop	446
N1	Go push	Stop	459
N1	Go push	Stop	367
N1	Go push	Stop	670
N1	Go push	Stop	501
N1	Go push	Stop	700
N1	Go push	Stop	432
N1	Go push	Stop	431
N1	Go push	Stop	655
N1	Go push	Stop	526
N1	Go push	Stop	450
N1	Go push	Stop	391
N1	Go push	Stop	574
N1	Go push	Go right	514
N1	Go push	Go right	829
N1	Go push	Go right	639
N1	Go push	Go right	842
N1	Go push	Go right	580
N1	Go push	Go right	559
N1	Go push	Go right	714
N1	Go push	Go right	539
N1	Go push	Go right	582
N1	Go push	Go right	567
N1	Go push	Go right	504
N1	Go push	Go right	506
N1	Go push	Go right	669
N1	Go push	Go right	738
N1	Go push	Go right	603
N1	Go push	Go right	587
N1	Go push	Go right	534
N1	Go push	Stop	656
N1	Go push	Stop	436
N1	Go push	Stop	334
N1	Go push	Stop	511
N1	Go push	Stop	551
N1	Go push	Stop	575
N1	Go push	Stop	355
N1	Go push	Stop	419
N1	Go push	Stop	415
N1	Go push	Stop	657
N1	Go push	Stop	663
N1	Go push	Stop	406
N1	Go push	Stop	539
N1	Go push	Stop	577
N1	Go push	Stop	566
N1	Go push	Stop	540
N1	Go push	Stop	458
N2	Go slide	Go left	511
N2	Go slide	Go left	460
N2	Go slide	Go left	500
N2	Go slide	Go left	398
N2	Go slide	Go left	432
N2	Go slide	Go left	461
N2	Go slide	Go left	422
N2	Go slide	Go left	554
N2	Go slide	Go left	437
N2	Go slide	Go left	476
N2	Go slide	Go left	425
N2	Go slide	Go left	535
N2	Go slide	Go left	384
N2	Go slide	Go left	383
N2	Go slide	Go left	495
N2	Go slide	Go left	385
N2	Go slide	Stop	566
N2	Go slide	Stop	507
N2	Go slide	Stop	519
N2	Go slide	Stop	480
N2	Go slide	Stop	542
N2	Go slide	Stop	489
N2	Go slide	Stop	404
N2	Go slide	Stop	453
N2	Go slide	Stop	540
N2	Go slide	Stop	397
N2	Go slide	Stop	440
N2	Go slide	Stop	408
N2	Go slide	Stop	448
N2	Go slide	Stop	391
N2	Go slide	Stop	499
N2	Go slide	Stop	387
N2	Go slide	Stop	553
N2	Go slide	Go right	457
N2	Go slide	Go right	435
N2	Go slide	Go right	507
N2	Go slide	Go right	395
N2	Go slide	Go right	419
N2	Go slide	Go right	442
N2	Go slide	Go right	423
N2	Go slide	Go right	506
N2	Go slide	Go right	398
N2	Go slide	Go right	373
N2	Go slide	Go right	382
N2	Go slide	Go right	468
N2	Go slide	Go right	511
N2	Go slide	Go right	410
N2	Go slide	Go right	462
N2	Go slide	Go right	428
N2	Go slide	Go right	443
N2	Go slide	Go right	428
N2	Go slide	Stop	502
N2	Go slide	Stop	431
N2	Go slide	Stop	484
N2	Go slide	Stop	732
N2	Go slide	Stop	416
N2	Go slide	Stop	514
N2	Go slide	Stop	642
N2	Go slide	Stop	573
N2	Go slide	Stop	439
N2	Go slide	Stop	673
N2	Go slide	Stop	498
N2	Go slide	Stop	456
N2	Go slide	Stop	381
N2	Go slide	Stop	407
N2	Go slide	Stop	507
N2	Go slide	Stop	658
N2	Go slide	Stop	648
N2	Go slide	Stop	621
N2	Go push	Go left	393
N2	Go push	Go left	401
N2	Go push	Go left	413
N2	Go push	Go left	371
N2	Go push	Go left	484
N2	Go push	Go left	417
N2	Go push	Go left	430
N2	Go push	Go left	500
N2	Go push	Go left	550
N2	Go push	Go left	467
N2	Go push	Go left	412
N2	Go push	Go left	433
N2	Go push	Go left	413
N2	Go push	Go left	467
N2	Go push	Go left	484
N2	Go push	Go left	597
N2	Go push	Go left	385
N2	Go push	Stop	500
N2	Go push	Stop	471
N2	Go push	Stop	396
N2	Go push	Stop	392
N2	Go push	Stop	439
N2	Go push	Stop	387
N2	Go push	Stop	394
N2	Go push	Stop	421
N2	Go push	Stop	448
N2	Go push	Stop	470
N2	Go push	Stop	501
N2	Go push	Stop	468
N2	Go push	Stop	359
N2	Go push	Stop	442
N2	Go push	Stop	375
N2	Go push	Stop	383
N2	Go push	Stop	403
N2	Go push	Go right	518
N2	Go push	Go right	565
N2	Go push	Go right	558
N2	Go push	Go right	528
N2	Go push	Go right	566
N2	Go push	Go right	537
N2	Go push	Go right	564
N2	Go push	Go right	462
N2	Go push	Go right	428
N2	Go push	Go right	446
N2	Go push	Go right	436
N2	Go push	Go right	541
N2	Go push	Go right	478
N2	Go push	Go right	593
N2	Go push	Go right	461
N2	Go push	Go right	540
N2	Go push	Stop	355
N2	Go push	Stop	650
N2	Go push	Stop	601
N2	Go push	Stop	483
N2	Go push	Stop	454
N2	Go push	Stop	538
N2	Go push	Stop	524
N2	Go push	Stop	479
N2	Go push	Stop	463
N2	Go push	Stop	442
N2	Go push	Stop	461
N2	Go push	Stop	464
N2	Go push	Stop	430
N2	Go push	Stop	448
N2	Go push	Stop	402
N2	Go push	Stop	397
N2	Go push	Stop	446
N3	Go slide	Go left	527
N3	Go slide	Go left	464
N3	Go slide	Go left	497
N3	Go slide	Go left	489
N3	Go slide	Go left	444
N3	Go slide	Go left	490
N3	Go slide	Go left	445
N3	Go slide	Go left	546
N3	Go slide	Go left	579
N3	Go slide	Go left	515
N3	Go slide	Go left	489
N3	Go slide	Go left	526
N3	Go slide	Go left	439
N3	Go slide	Go left	483
N3	Go slide	Go left	425
N3	Go slide	Go left	455
N3	Go slide	Go left	542
N3	Go slide	Stop	596
N3	Go slide	Stop	565
N3	Go slide	Stop	500
N3	Go slide	Stop	454
N3	Go slide	Stop	421
N3	Go slide	Stop	533
N3	Go slide	Stop	516
N3	Go slide	Stop	513
N3	Go slide	Stop	638
N3	Go slide	Stop	610
N3	Go slide	Stop	537
N3	Go slide	Stop	607
N3	Go slide	Stop	616
N3	Go slide	Stop	666
N3	Go slide	Stop	584
N3	Go slide	Stop	634
N3	Go slide	Stop	472
N3	Go slide	Stop	504
N3	Go slide	Go right	485
N3	Go slide	Go right	520
N3	Go slide	Go right	415
N3	Go slide	Go right	445
N3	Go slide	Go right	524
N3	Go slide	Go right	493
N3	Go slide	Go right	655
N3	Go slide	Go right	565
N3	Go slide	Go right	460
N3	Go slide	Go right	461
N3	Go slide	Go right	430
N3	Go slide	Go right	390
N3	Go slide	Go right	334
N3	Go slide	Go right	486
N3	Go slide	Go right	544
N3	Go slide	Go right	437
N3	Go slide	Go right	367
N3	Go slide	Stop	567
N3	Go slide	Stop	472
N3	Go slide	Stop	481
N3	Go slide	Stop	570
N3	Go slide	Stop	544
N3	Go slide	Stop	655
N3	Go slide	Stop	522
N3	Go slide	Stop	662
N3	Go slide	Stop	501
N3	Go slide	Stop	615
N3	Go slide	Stop	470
N3	Go slide	Stop	439
N3	Go slide	Stop	525
N3	Go slide	Stop	465
N3	Go slide	Stop	609
N3	Go slide	Stop	569
N3	Go slide	Stop	519
N3	Go slide	Stop	444
N3	Go push	Go left	632
N3	Go push	Go left	463
N3	Go push	Go left	570
N3	Go push	Go left	551
N3	Go push	Go left	743
N3	Go push	Go left	458
N3	Go push	Go left	537
N3	Go push	Go left	427
N3	Go push	Go left	466
N3	Go push	Go left	888
N3	Go push	Go left	640
N3	Go push	Go left	604
N3	Go push	Go left	578
N3	Go push	Go left	605
N3	Go push	Go left	488
N3	Go push	Go left	422
N3	Go push	Go left	506
N3	Go push	Stop	508
N3	Go push	Stop	549
N3	Go push	Stop	403
N3	Go push	Stop	589
N3	Go push	Stop	511
N3	Go push	Stop	394
N3	Go push	Stop	423
N3	Go push	Stop	398
N3	Go push	Stop	437
N3	Go push	Stop	461
N3	Go push	Stop	549
N3	Go push	Stop	579
N3	Go push	Stop	407
N3	Go push	Stop	431
N3	Go push	Stop	609
N3	Go push	Stop	469
N3	Go push	Stop	543
N3	Go push	Go right	699
N3	Go push	Go right	443
N3	Go push	Go right	628
N3	Go push	Go right	616
N3	Go push	Go right	626
N3	Go push	Go right	515
N3	Go push	Go right	548
N3	Go push	Go right	500
N3	Go push	Go right	524
N3	Go push	Go right	494
N3	Go push	Go right	541
N3	Go push	Go right	552
N3	Go push	Go right	543
N3	Go push	Go right	590
N3	Go push	Go right	665
N3	Go push	Go right	617
N3	Go push	Go right	478
N3	Go push	Stop	568
N3	Go push	Stop	567
N3	Go push	Stop	512
N3	Go push	Stop	637
N3	Go push	Stop	448
N3	Go push	Stop	546
N3	Go push	Stop	540
N3	Go push	Stop	418
N3	Go push	Stop	648
N3	Go push	Stop	672
N3	Go push	Stop	645
N3	Go push	Stop	527
N3	Go push	Stop	757
N3	Go push	Stop	494
N3	Go push	Stop	487
N3	Go push	Stop	385
N3	Go push	Stop	468
N4	Go slide	Go left	424
N4	Go slide	Go left	392
N4	Go slide	Go left	452
N4	Go slide	Go left	519
N4	Go slide	Go left	393
N4	Go slide	Go left	447
N4	Go slide	Go left	449
N4	Go slide	Go left	408
N4	Go slide	Go left	425
N4	Go slide	Go left	405
N4	Go slide	Go left	387
N4	Go slide	Go left	466
N4	Go slide	Go left	408
N4	Go slide	Go left	399
N4	Go slide	Go left	474
N4	Go slide	Go left	350
N4	Go slide	Go left	456
N4	Go slide	Stop	469
N4	Go slide	Stop	586
N4	Go slide	Stop	460
N4	Go slide	Stop	489
N4	Go slide	Stop	496
N4	Go slide	Stop	451
N4	Go slide	Stop	562
N4	Go slide	Stop	401
N4	Go slide	Stop	430
N4	Go slide	Stop	414
N4	Go slide	Stop	458
N4	Go slide	Stop	536
N4	Go slide	Stop	437
N4	Go slide	Stop	547
N4	Go slide	Stop	456
N4	Go slide	Stop	535
N4	Go slide	Stop	470
N4	Go slide	Stop	562
N4	Go slide	Go right	549
N4	Go slide	Go right	444
N4	Go slide	Go right	480
N4	Go slide	Go right	458
N4	Go slide	Go right	413
N4	Go slide	Go right	400
N4	Go slide	Go right	479
N4	Go slide	Go right	540
N4	Go slide	Go right	391
N4	Go slide	Go right	400
N4	Go slide	Go right	576
N4	Go slide	Go right	464
N4	Go slide	Go right	483
N4	Go slide	Go right	436
N4	Go slide	Go right	537
N4	Go slide	Go right	437
N4	Go slide	Stop	554
N4	Go slide	Stop	505
N4	Go slide	Stop	633
N4	Go slide	Stop	424
N4	Go slide	Stop	460
N4	Go slide	Stop	470
N4	Go slide	Stop	390
N4	Go slide	Stop	493
N4	Go slide	Stop	373
N4	Go slide	Stop	492
N4	Go slide	Stop	488
N4	Go slide	Stop	469
N4	Go slide	Stop	427
N4	Go slide	Stop	486
N4	Go slide	Stop	489
N4	Go slide	Stop	481
N4	Go slide	Stop	432
N4	Go push	Go left	747
N4	Go push	Go left	583
N4	Go push	Go left	503
N4	Go push	Go left	504
N4	Go push	Go left	524
N4	Go push	Go left	439
N4	Go push	Go left	517
N4	Go push	Go left	557
N4	Go push	Go left	751
N4	Go push	Go left	649
N4	Go push	Go left	400
N4	Go push	Go left	568
N4	Go push	Go left	765
N4	Go push	Go left	631
N4	Go push	Go left	541
N4	Go push	Go left	781
N4	Go push	Stop	480
N4	Go push	Stop	504
N4	Go push	Stop	573
N4	Go push	Stop	655
N4	Go push	Stop	582
N4	Go push	Stop	584
N4	Go push	Stop	509
N4	Go push	Stop	536
N4	Go push	Stop	509
N4	Go push	Stop	517
N4	Go push	Stop	653
N4	Go push	Stop	542
N4	Go push	Stop	564
N4	Go push	Stop	516
N4	Go push	Stop	455
N4	Go push	Stop	509
N4	Go push	Go right	463
N4	Go push	Go right	567
N4	Go push	Go right	516
N4	Go push	Go right	510
N4	Go push	Go right	514
N4	Go push	Go right	728
N4	Go push	Go right	717
N4	Go push	Go right	622
N4	Go push	Go right	735
N4	Go push	Go right	667
N4	Go push	Go right	499
N4	Go push	Go right	508
N4	Go push	Go right	621
N4	Go push	Go right	650
N4	Go push	Go right	605
N4	Go push	Stop	965
N4	Go push	Stop	582
N4	Go push	Stop	386
N4	Go push	Stop	585
N4	Go push	Stop	857
N4	Go push	Stop	741
N4	Go push	Stop	706
N4	Go push	Stop	437
N4	Go push	Stop	496
N4	Go push	Stop	551
N4	Go push	Stop	425
N4	Go push	Stop	495
N4	Go push	Stop	692
N4	Go push	Stop	563
N4	Go push	Stop	611
N4	Go push	Stop	639
N5	Go slide	Go left	370
N5	Go slide	Go left	342
N5	Go slide	Go left	344
N5	Go slide	Go left	383
N5	Go slide	Go left	344
N5	Go slide	Go left	416
N5	Go slide	Go left	429
N5	Go slide	Go left	415
N5	Go slide	Go left	464
N5	Go slide	Go left	423
N5	Go slide	Go left	413
N5	Go slide	Go left	385
N5	Go slide	Go left	437
N5	Go slide	Go left	311
N5	Go slide	Go left	398
N5	Go slide	Go left	384
N5	Go slide	Go left	371
N5	Go slide	Go left	445
N5	Go slide	Stop	429
N5	Go slide	Stop	328
N5	Go slide	Stop	332
N5	Go slide	Stop	463
N5	Go slide	Stop	497
N5	Go slide	Stop	468
N5	Go slide	Stop	429
N5	Go slide	Stop	447
N5	Go slide	Stop	453
N5	Go slide	Stop	381
N5	Go slide	Stop	479
N5	Go slide	Stop	447
N5	Go slide	Stop	425
N5	Go slide	Stop	397
N5	Go slide	Stop	512
N5	Go slide	Stop	357
N5	Go slide	Stop	491
N5	Go slide	Stop	556
N5	Go slide	Go right	331
N5	Go slide	Go right	361
N5	Go slide	Go right	406
N5	Go slide	Go right	326
N5	Go slide	Go right	329
N5	Go slide	Go right	456
N5	Go slide	Go right	395
N5	Go slide	Go right	421
N5	Go slide	Go right	353
N5	Go slide	Go right	391
N5	Go slide	Go right	313
N5	Go slide	Go right	456
N5	Go slide	Go right	442
N5	Go slide	Go right	419
N5	Go slide	Go right	352
N5	Go slide	Go right	375
N5	Go slide	Go right	391
N5	Go slide	Stop	444
N5	Go slide	Stop	466
N5	Go slide	Stop	401
N5	Go slide	Stop	475
N5	Go slide	Stop	515
N5	Go slide	Stop	471
N5	Go slide	Stop	448
N5	Go slide	Stop	544
N5	Go slide	Stop	472
N5	Go slide	Stop	468
N5	Go slide	Stop	462
N5	Go slide	Stop	461
N5	Go slide	Stop	502
N5	Go slide	Stop	381
N5	Go slide	Stop	486
N5	Go push	Go left	513
N5	Go push	Go left	578
N5	Go push	Go left	458
N5	Go push	Go left	432
N5	Go push	Go left	326
N5	Go push	Go left	409
N5	Go push	Go left	642
N5	Go push	Go left	542
N5	Go push	Go left	678
N5	Go push	Go left	455
N5	Go push	Go left	380
N5	Go push	Go left	546
N5	Go push	Go left	522
N5	Go push	Go left	574
N5	Go push	Go left	592
N5	Go push	Go left	473
N5	Go push	Go left	626
N5	Go push	Stop	397
N5	Go push	Stop	435
N5	Go push	Stop	474
N5	Go push	Stop	410
N5	Go push	Stop	586
N5	Go push	Stop	428
N5	Go push	Stop	429
N5	Go push	Stop	397
N5	Go push	Stop	405
N5	Go push	Stop	356
N5	Go push	Stop	370
N5	Go push	Stop	376
N5	Go push	Stop	416
N5	Go push	Stop	596
N5	Go push	Stop	410
N5	Go push	Stop	452
N5	Go push	Go right	556
N5	Go push	Go right	512
N5	Go push	Go right	399
N5	Go push	Go right	695
N5	Go push	Go right	474
N5	Go push	Go right	423
N5	Go push	Go right	660
N5	Go push	Go right	351
N5	Go push	Go right	420
N5	Go push	Go right	431
N5	Go push	Go right	343
N5	Go push	Go right	577
N5	Go push	Go right	600
N5	Go push	Go right	404
N5	Go push	Go right	556
N5	Go push	Go right	488
N5	Go push	Go right	635
N5	Go push	Stop	430
N5	Go push	Stop	566
N5	Go push	Stop	493
N5	Go push	Stop	461
N5	Go push	Stop	420
N5	Go push	Stop	411
N5	Go push	Stop	456
N5	Go push	Stop	344
N5	Go push	Stop	338
N5	Go push	Stop	430
N5	Go push	Stop	476
N5	Go push	Stop	539
N5	Go push	Stop	409
N5	Go push	Stop	371
N5	Go push	Stop	416
N5	Go push	Stop	589
N5	Go push	Stop	350
N6	Go slide	Go left	337
N6	Go slide	Go left	485
N6	Go slide	Go left	511
N6	Go slide	Go left	402
N6	Go slide	Go left	457
N6	Go slide	Go left	601
N6	Go slide	Go left	515
N6	Go slide	Go left	370
N6	Go slide	Go left	423
N6	Go slide	Go left	337
N6	Go slide	Go left	523
N6	Go slide	Go left	487
N6	Go slide	Go left	477
N6	Go slide	Go left	465
N6	Go slide	Go left	436
N6	Go slide	Go left	524
N6	Go slide	Go left	396
N6	Go slide	Stop	415
N6	Go slide	Stop	570
N6	Go slide	Stop	516
N6	Go slide	Stop	585
N6	Go slide	Stop	335
N6	Go slide	Stop	511
N6	Go slide	Stop	650
N6	Go slide	Stop	450
N6	Go slide	Stop	443
N6	Go slide	Stop	372
N6	Go slide	Stop	499
N6	Go slide	Stop	699
N6	Go slide	Stop	626
N6	Go slide	Stop	471
N6	Go slide	Stop	761
N6	Go slide	Stop	787
N6	Go slide	Stop	614
N6	Go slide	Go right	376
N6	Go slide	Go right	379
N6	Go slide	Go right	588
N6	Go slide	Go right	376
N6	Go slide	Go right	313
N6	Go slide	Go right	294
N6	Go slide	Go right	409
N6	Go slide	Go right	365
N6	Go slide	Go right	492
N6	Go slide	Go right	500
N6	Go slide	Go right	436
N6	Go slide	Go right	574
N6	Go slide	Go right	520
N6	Go slide	Go right	462
N6	Go slide	Go right	498
N6	Go slide	Go right	526
N6	Go slide	Go right	616
N6	Go slide	Go right	346
N6	Go slide	Stop	699
N6	Go slide	Stop	477
N6	Go slide	Stop	386
N6	Go slide	Stop	418
N6	Go slide	Stop	399
N6	Go slide	Stop	481
N6	Go slide	Stop	404
N6	Go slide	Stop	371
N6	Go slide	Stop	439
N6	Go slide	Stop	591
N6	Go slide	Stop	690
N6	Go slide	Stop	495
N6	Go slide	Stop	465
N6	Go slide	Stop	666
N6	Go slide	Stop	559
N6	Go slide	Stop	542
N6	Go slide	Stop	719
N6	Go push	Go left	744
N6	Go push	Go left	756
N6	Go push	Go left	875
N6	Go push	Go left	487
N6	Go push	Go left	678
N6	Go push	Go left	769
N6	Go push	Go left	453
N6	Go push	Go left	552
N6	Go push	Go left	477
N6	Go push	Go left	473
N6	Go push	Go left	438
N6	Go push	Go left	437
N6	Go push	Go left	577
N6	Go push	Go left	438
N6	Go push	Go left	451
N6	Go push	Go left	728
N6	Go push	Stop	414
N6	Go push	Stop	331
N6	Go push	Stop	647
N6	Go push	Stop	423
N6	Go push	Stop	590
N6	Go push	Stop	457
N6	Go push	Stop	714
N6	Go push	Stop	408
N6	Go push	Stop	561
N6	Go push	Stop	534
N6	Go push	Stop	494
N6	Go push	Stop	469
N6	Go push	Stop	394
N6	Go push	Stop	487
N6	Go push	Stop	480
N6	Go push	Stop	486
N6	Go push	Stop	541
N6	Go push	Go right	501
N6	Go push	Go right	480
N6	Go push	Go right	580
N6	Go push	Go right	534
N6	Go push	Go right	666
N6	Go push	Go right	619
N6	Go push	Go right	455
N6	Go push	Go right	434
N6	Go push	Go right	467
N6	Go push	Go right	615
N6	Go push	Go right	1080
N6	Go push	Go right	373
N6	Go push	Go right	590
N6	Go push	Go right	544
N6	Go push	Stop	402
N6	Go push	Stop	598
N6	Go push	Stop	325
N6	Go push	Stop	694
N6	Go push	Stop	795
N6	Go push	Stop	617
N6	Go push	Stop	364
N6	Go push	Stop	441
N6	Go push	Stop	392
N6	Go push	Stop	580
N6	Go push	Stop	479
N6	Go push	Stop	390
N6	Go push	Stop	378
N6	Go push	Stop	368
N6	Go push	Stop	369
N6	Go push	Stop	829
N6	Go push	Stop	667
N7	Go slide	Go left	531
N7	Go slide	Go left	522
N7	Go slide	Go left	501
N7	Go slide	Go left	491
N7	Go slide	Go left	542
N7	Go slide	Go left	425
N7	Go slide	Go left	462
N7	Go slide	Go left	485
N7	Go slide	Go left	524
N7	Go slide	Go left	525
N7	Go slide	Go left	540
N7	Go slide	Go left	439
N7	Go slide	Go left	498
N7	Go slide	Go left	530
N7	Go slide	Go left	498
N7	Go slide	Go left	475
N7	Go slide	Go left	466
N7	Go slide	Stop	536
N7	Go slide	Stop	711
N7	Go slide	Stop	751
N7	Go slide	Stop	785
N7	Go slide	Stop	696
N7	Go slide	Stop	582
N7	Go slide	Stop	788
N7	Go slide	Stop	643
N7	Go slide	Stop	717
N7	Go slide	Stop	739
N7	Go slide	Stop	641
N7	Go slide	Stop	852
N7	Go slide	Stop	681
N7	Go slide	Stop	780
N7	Go slide	Stop	643
N7	Go slide	Stop	708
N7	Go slide	Go right	423
N7	Go slide	Go right	437
N7	Go slide	Go right	386
N7	Go slide	Go right	515
N7	Go slide	Go right	407
N7	Go slide	Go right	527
N7	Go slide	Go right	442
N7	Go slide	Go right	428
N7	Go slide	Go right	443
N7	Go slide	Go right	408
N7	Go slide	Go right	429
N7	Go slide	Go right	414
N7	Go slide	Go right	412
N7	Go slide	Go right	429
N7	Go slide	Go right	375
N7	Go slide	Go right	440
N7	Go slide	Go right	431
N7	Go slide	Stop	706
N7	Go slide	Stop	497
N7	Go slide	Stop	627
N7	Go slide	Stop	462
N7	Go slide	Stop	602
N7	Go slide	Stop	614
N7	Go slide	Stop	560
N7	Go slide	Stop	611
N7	Go slide	Stop	580
N7	Go slide	Stop	687
N7	Go slide	Stop	674
N7	Go slide	Stop	691
N7	Go slide	Stop	756
N7	Go slide	Stop	708
N7	Go slide	Stop	571
N7	Go slide	Stop	618
N7	Go slide	Stop	647
N7	Go push	Go left	1052
N7	Go push	Go left	483
N7	Go push	Go left	767
N7	Go push	Go left	728
N7	Go push	Go left	931
N7	Go push	Go left	605
N7	Go push	Go left	573
N7	Go push	Go left	463
N7	Go push	Go left	707
N7	Go push	Go left	669
N7	Go push	Go left	589
N7	Go push	Go left	536
N7	Go push	Go left	510
N7	Go push	Go left	817
N7	Go push	Go left	570
N7	Go push	Go left	702
N7	Go push	Go left	842
N7	Go push	Stop	703
N7	Go push	Stop	602
N7	Go push	Stop	667
N7	Go push	Stop	537
N7	Go push	Stop	522
N7	Go push	Stop	529
N7	Go push	Stop	397
N7	Go push	Stop	560
N7	Go push	Stop	494
N7	Go push	Stop	545
N7	Go push	Stop	494
N7	Go push	Stop	462
N7	Go push	Stop	521
N7	Go push	Stop	430
N7	Go push	Stop	622
N7	Go push	Stop	446
N7	Go push	Stop	668
N7	Go push	Go right	840
N7	Go push	Go right	756
N7	Go push	Go right	559
N7	Go push	Go right	801
N7	Go push	Go right	884
N7	Go push	Go right	735
N7	Go push	Go right	602
N7	Go push	Go right	576
N7	Go push	Go right	528
N7	Go push	Go right	710
N7	Go push	Go right	488
N7	Go push	Go right	654
N7	Go push	Go right	502
N7	Go push	Go right	874
N7	Go push	Go right	746
N7	Go push	Go right	564
N7	Go push	Go right	792
N7	Go push	Go right	668
N7	Go push	Stop	530
N7	Go push	Stop	538
N7	Go push	Stop	599
N7	Go push	Stop	537
N7	Go push	Stop	600
N7	Go push	Stop	486
N7	Go push	Stop	372
N7	Go push	Stop	414
N7	Go push	Stop	658
N7	Go push	Stop	514
N7	Go push	Stop	456
N7	Go push	Stop	418
N7	Go push	Stop	529
N7	Go push	Stop	508
N7	Go push	Stop	483
N7	Go push	Stop	532
N7	Go push	Stop	417
N8	Go slide	Go left	521
N8	Go slide	Go left	481
N8	Go slide	Go left	520
N8	Go slide	Go left	561
N8	Go slide	Go left	488
N8	Go slide	Go left	460
N8	Go slide	Go left	478
N8	Go slide	Go left	447
N8	Go slide	Go left	448
N8	Go slide	Go left	488
N8	Go slide	Go left	372
N8	Go slide	Go left	436
N8	Go slide	Go left	375
N8	Go slide	Go left	554
N8	Go slide	Go left	413
N8	Go slide	Go left	415
N8	Go slide	Go left	444
N8	Go slide	Go left	391
N8	Go slide	Stop	688
N8	Go slide	Stop	547
N8	Go slide	Stop	517
N8	Go slide	Stop	483
N8	Go slide	Stop	584
N8	Go slide	Stop	555
N8	Go slide	Stop	550
N8	Go slide	Stop	715
N8	Go slide	Stop	497
N8	Go slide	Stop	480
N8	Go slide	Stop	466
N8	Go slide	Stop	576
N8	Go slide	Stop	618
N8	Go slide	Stop	501
N8	Go slide	Stop	532
N8	Go slide	Stop	515
N8	Go slide	Stop	543
N8	Go slide	Go right	401
N8	Go slide	Go right	426
N8	Go slide	Go right	390
N8	Go slide	Go right	454
N8	Go slide	Go right	477
N8	Go slide	Go right	428
N8	Go slide	Go right	375
N8	Go slide	Go right	345
N8	Go slide	Go right	386
N8	Go slide	Go right	361
N8	Go slide	Go right	480
N8	Go slide	Go right	336
N8	Go slide	Go right	479
N8	Go slide	Go right	318
N8	Go slide	Go right	290
N8	Go slide	Go right	516
N8	Go slide	Go right	331
N8	Go slide	Stop	637
N8	Go slide	Stop	502
N8	Go slide	Stop	586
N8	Go slide	Stop	588
N8	Go slide	Stop	614
N8	Go slide	Stop	565
N8	Go slide	Stop	541
N8	Go slide	Stop	501
N8	Go slide	Stop	480
N8	Go slide	Stop	562
N8	Go slide	Stop	573
N8	Go slide	Stop	526
N8	Go slide	Stop	613
N8	Go slide	Stop	467
N8	Go slide	Stop	420
N8	Go slide	Stop	596
N8	Go slide	Stop	501
N8	Go push	Go left	500
N8	Go push	Go left	819
N8	Go push	Go left	646
N8	Go push	Go left	769
N8	Go push	Go left	750
N8	Go push	Go left	654
N8	Go push	Go left	634
N8	Go push	Go left	689
N8	Go push	Go left	552
N8	Go push	Go left	468
N8	Go push	Go left	574
N8	Go push	Go left	643
N8	Go push	Go left	523
N8	Go push	Go left	483
N8	Go push	Go left	616
N8	Go push	Go left	593
N8	Go push	Stop	526
N8	Go push	Stop	433
N8	Go push	Stop	533
N8	Go push	Stop	536
N8	Go push	Stop	595
N8	Go push	Stop	546
N8	Go push	Stop	744
N8	Go push	Stop	399
N8	Go push	Stop	501
N8	Go push	Stop	500
N8	Go push	Stop	432
N8	Go push	Stop	672
N8	Go push	Stop	415
N8	Go push	Stop	518
N8	Go push	Stop	452
N8	Go push	Stop	717
N8	Go push	Go right	616
N8	Go push	Go right	497
N8	Go push	Go right	820
N8	Go push	Go right	717
N8	Go push	Go right	619
N8	Go push	Go right	568
N8	Go push	Go right	644
N8	Go push	Go right	712
N8	Go push	Go right	715
N8	Go push	Go right	636
N8	Go push	Go right	927
N8	Go push	Go right	706
N8	Go push	Go right	818
N8	Go push	Go right	687
N8	Go push	Go right	716
N8	Go push	Go right	654
N8	Go push	Stop	566
N8	Go push	Stop	476
N8	Go push	Stop	466
N8	Go push	Stop	399
N8	Go push	Stop	393
N8	Go push	Stop	517
N8	Go push	Stop	450
N8	Go push	Stop	490
N8	Go push	Stop	595
N8	Go push	Stop	466
N8	Go push	Stop	487
N8	Go push	Stop	582
N8	Go push	Stop	483
N8	Go push	Stop	509
N8	Go push	Stop	497
N8	Go push	Stop	595
N8	Go push	Stop	543
N9	Go slide	Go left	266
N9	Go slide	Go left	349
N9	Go slide	Go left	369
N9	Go slide	Go left	453
N9	Go slide	Go left	427
N9	Go slide	Go left	336
N9	Go slide	Go left	293
N9	Go slide	Go left	439
N9	Go slide	Go left	359
N9	Go slide	Go left	394
N9	Go slide	Go left	420
N9	Go slide	Go left	403
N9	Go slide	Go left	583
N9	Go slide	Go left	429
N9	Go slide	Go left	342
N9	Go slide	Go left	398
N9	Go slide	Go left	408
N9	Go slide	Stop	540
N9	Go slide	Stop	441
N9	Go slide	Stop	586
N9	Go slide	Stop	462
N9	Go slide	Stop	576
N9	Go slide	Stop	372
N9	Go slide	Stop	652
N9	Go slide	Stop	636
N9	Go slide	Stop	584
N9	Go slide	Stop	595
N9	Go slide	Stop	572
N9	Go slide	Stop	636
N9	Go slide	Stop	458
N9	Go slide	Stop	494
N9	Go slide	Stop	478
N9	Go slide	Stop	409
N9	Go slide	Stop	531
N9	Go slide	Go right	382
N9	Go slide	Go right	377
N9	Go slide	Go right	430
N9	Go slide	Go right	380
N9	Go slide	Go right	382
N9	Go slide	Go right	334
N9	Go slide	Go right	312
N9	Go slide	Go right	489
N9	Go slide	Go right	356
N9	Go slide	Go right	486
N9	Go slide	Go right	414
N9	Go slide	Go right	465
N9	Go slide	Go right	388
N9	Go slide	Go right	350
N9	Go slide	Go right	407
N9	Go slide	Go right	477
N9	Go slide	Go right	420
N9	Go slide	Stop	550
N9	Go slide	Stop	542
N9	Go slide	Stop	504
N9	Go slide	Stop	550
N9	Go slide	Stop	586
N9	Go slide	Stop	601
N9	Go slide	Stop	594
N9	Go slide	Stop	563
N9	Go slide	Stop	628
N9	Go slide	Stop	563
N9	Go slide	Stop	628
N9	Go slide	Stop	553
N9	Go slide	Stop	674
N9	Go slide	Stop	727
N9	Go slide	Stop	537
N9	Go slide	Stop	568
N9	Go push	Go left	945
N9	Go push	Go left	856
N9	Go push	Go left	753
N9	Go push	Go left	750
N9	Go push	Go left	784
N9	Go push	Go left	634
N9	Go push	Go left	637
N9	Go push	Go left	567
N9	Go push	Go left	528
N9	Go push	Go left	564
N9	Go push	Go left	883
N9	Go push	Go left	1025
N9	Go push	Go left	1042
N9	Go push	Go left	865
N9	Go push	Go left	569
N9	Go push	Go left	500
N9	Go push	Stop	426
N9	Go push	Stop	604
N9	Go push	Stop	920
N9	Go push	Stop	1292
N9	Go push	Stop	384
N9	Go push	Stop	596
N9	Go push	Stop	816
N9	Go push	Stop	1495
N9	Go push	Stop	817
N9	Go push	Stop	578
N9	Go push	Stop	519
N9	Go push	Stop	1189
N9	Go push	Stop	537
N9	Go push	Stop	715
N9	Go push	Stop	308
N9	Go push	Stop	621
N9	Go push	Stop	414
N9	Go push	Go right	762
N9	Go push	Go right	709
N9	Go push	Go right	995
N9	Go push	Go right	1082
N9	Go push	Go right	647
N9	Go push	Go right	713
N9	Go push	Go right	651
N9	Go push	Go right	790
N9	Go push	Go right	674
N9	Go push	Go right	486
N9	Go push	Go right	685
N9	Go push	Go right	838
N9	Go push	Go right	985
N9	Go push	Go right	575
N9	Go push	Go right	762
N9	Go push	Go right	931
N9	Go push	Stop	990
N9	Go push	Stop	539
N9	Go push	Stop	657
N9	Go push	Stop	460
N9	Go push	Stop	548
N9	Go push	Stop	441
N9	Go push	Stop	482
N9	Go push	Stop	484
N9	Go push	Stop	463
N9	Go push	Stop	853
N9	Go push	Stop	346
N9	Go push	Stop	374
N9	Go push	Stop	423
N9	Go push	Stop	797
N9	Go push	Stop	534
N9	Go push	Stop	671
N9	Go push	Stop	398
N10	Go slide	Go left	553
N10	Go slide	Go left	588
N10	Go slide	Go left	521
N10	Go slide	Go left	609
N10	Go slide	Go left	458
N10	Go slide	Go left	444
N10	Go slide	Go left	440
N10	Go slide	Go left	399
N10	Go slide	Go left	500
N10	Go slide	Go left	417
N10	Go slide	Go left	682
N10	Go slide	Go left	730
N10	Go slide	Go left	694
N10	Go slide	Go left	630
N10	Go slide	Go left	669
N10	Go slide	Go left	421
N10	Go slide	Stop	835
N10	Go slide	Stop	749
N10	Go slide	Stop	640
N10	Go slide	Stop	667
N10	Go slide	Stop	523
N10	Go slide	Stop	609
N10	Go slide	Stop	551
N10	Go slide	Stop	691
N10	Go slide	Stop	977
N10	Go slide	Stop	595
N10	Go slide	Stop	541
N10	Go slide	Stop	761
N10	Go slide	Stop	462
N10	Go slide	Stop	582
N10	Go slide	Stop	615
N10	Go slide	Go right	653
N10	Go slide	Go right	597
N10	Go slide	Go right	473
N10	Go slide	Go right	540
N10	Go slide	Go right	576
N10	Go slide	Go right	665
N10	Go slide	Go right	691
N10	Go slide	Go right	573
N10	Go slide	Go right	660
N10	Go slide	Go right	688
N10	Go slide	Go right	594
N10	Go slide	Go right	477
N10	Go slide	Go right	428
N10	Go slide	Go right	430
N10	Go slide	Go right	639
N10	Go slide	Go right	680
N10	Go slide	Go right	587
N10	Go slide	Stop	704
N10	Go slide	Stop	644
N10	Go slide	Stop	604
N10	Go slide	Stop	662
N10	Go slide	Stop	592
N10	Go slide	Stop	717
N10	Go slide	Stop	651
N10	Go slide	Stop	677
N10	Go slide	Stop	712
N10	Go slide	Stop	559
N10	Go slide	Stop	802
N10	Go slide	Stop	749
N10	Go slide	Stop	869
N10	Go slide	Stop	699
N10	Go slide	Stop	861
N10	Go slide	Stop	833
N10	Go push	Go left	1035
N10	Go push	Go left	872
N10	Go push	Go left	789
N10	Go push	Go left	1011
N10	Go push	Go left	688
N10	Go push	Go left	703
N10	Go push	Go left	731
N10	Go push	Go left	720
N10	Go push	Go left	768
N10	Go push	Go left	681
N10	Go push	Go left	718
N10	Go push	Go left	445
N10	Go push	Go left	623
N10	Go push	Go left	756
N10	Go push	Go left	758
N10	Go push	Go left	815
N10	Go push	Go left	883
N10	Go push	Stop	789
N10	Go push	Stop	755
N10	Go push	Stop	741
N10	Go push	Stop	688
N10	Go push	Stop	781
N10	Go push	Stop	721
N10	Go push	Stop	566
N10	Go push	Stop	698
N10	Go push	Stop	653
N10	Go push	Stop	695
N10	Go push	Stop	639
N10	Go push	Stop	595
N10	Go push	Stop	630
N10	Go push	Stop	739
N10	Go push	Stop	883
N10	Go push	Stop	695
N10	Go push	Stop	557
N10	Go push	Go right	927
N10	Go push	Go right	742
N10	Go push	Go right	804
N10	Go push	Go right	715
N10	Go push	Go right	748
N10	Go push	Go right	1017
N10	Go push	Go right	1008
N10	Go push	Go right	968
N10	Go push	Go right	1007
N10	Go push	Go right	972
N10	Go push	Go right	1098
N10	Go push	Go right	895
N10	Go push	Go right	875
N10	Go push	Go right	766
N10	Go push	Go right	837
N10	Go push	Go right	796
N10	Go push	Go right	781
N10	Go push	Stop	781
N10	Go push	Stop	683
N10	Go push	Stop	515
N10	Go push	Stop	730
N10	Go push	Stop	478
N10	Go push	Stop	567
N10	Go push	Stop	693
N10	Go push	Stop	630
N10	Go push	Stop	680
N10	Go push	Stop	587
N10	Go push	Stop	619
N10	Go push	Stop	673
N10	Go push	Stop	565
N10	Go push	Stop	663
N10	Go push	Stop	613
N10	Go push	Stop	635
N11	Go slide	Go left	456
N11	Go slide	Go left	369
N11	Go slide	Go left	488
N11	Go slide	Go left	318
N11	Go slide	Go left	396
N11	Go slide	Go left	344
N11	Go slide	Go left	277
N11	Go slide	Go left	356
N11	Go slide	Go left	415
N11	Go slide	Go left	352
N11	Go slide	Go left	314
N11	Go slide	Go left	376
N11	Go slide	Go left	363
N11	Go slide	Go left	422
N11	Go slide	Go left	409
N11	Go slide	Go left	371
N11	Go slide	Stop	462
N11	Go slide	Stop	459
N11	Go slide	Stop	444
N11	Go slide	Stop	334
N11	Go slide	Stop	341
N11	Go slide	Stop	457
N11	Go slide	Stop	410
N11	Go slide	Stop	383
N11	Go slide	Stop	404
N11	Go slide	Stop	367
N11	Go slide	Stop	422
N11	Go slide	Stop	444
N11	Go slide	Stop	433
N11	Go slide	Stop	530
N11	Go slide	Stop	465
N11	Go slide	Stop	460
N11	Go slide	Stop	472
N11	Go slide	Go right	394
N11	Go slide	Go right	377
N11	Go slide	Go right	293
N11	Go slide	Go right	390
N11	Go slide	Go right	363
N11	Go slide	Go right	411
N11	Go slide	Go right	367
N11	Go slide	Go right	372
N11	Go slide	Go right	375
N11	Go slide	Go right	286
N11	Go slide	Go right	470
N11	Go slide	Go right	374
N11	Go slide	Go right	416
N11	Go slide	Go right	406
N11	Go slide	Go right	368
N11	Go slide	Go right	468
N11	Go slide	Go right	407
N11	Go slide	Stop	378
N11	Go slide	Stop	407
N11	Go slide	Stop	359
N11	Go slide	Stop	398
N11	Go slide	Stop	386
N11	Go slide	Stop	337
N11	Go slide	Stop	438
N11	Go slide	Stop	480
N11	Go slide	Stop	465
N11	Go slide	Stop	451
N11	Go slide	Stop	350
N11	Go slide	Stop	453
N11	Go slide	Stop	357
N11	Go slide	Stop	427
N11	Go slide	Stop	435
N11	Go slide	Stop	429
N11	Go slide	Stop	489
N11	Go push	Go left	434
N11	Go push	Go left	581
N11	Go push	Go left	564
N11	Go push	Go left	608
N11	Go push	Go left	528
N11	Go push	Go left	613
N11	Go push	Go left	516
N11	Go push	Go left	375
N11	Go push	Go left	462
N11	Go push	Go left	423
N11	Go push	Go left	458
N11	Go push	Go left	423
N11	Go push	Go left	527
N11	Go push	Go left	534
N11	Go push	Go left	378
N11	Go push	Go left	389
N11	Go push	Go left	438
N11	Go push	Stop	526
N11	Go push	Stop	423
N11	Go push	Stop	446
N11	Go push	Stop	362
N11	Go push	Stop	574
N11	Go push	Stop	496
N11	Go push	Stop	454
N11	Go push	Stop	447
N11	Go push	Stop	441
N11	Go push	Stop	465
N11	Go push	Stop	380
N11	Go push	Stop	582
N11	Go push	Stop	388
N11	Go push	Stop	405
N11	Go push	Stop	446
N11	Go push	Stop	479
N11	Go push	Go right	601
N11	Go push	Go right	353
N11	Go push	Go right	486
N11	Go push	Go right	555
N11	Go push	Go right	469
N11	Go push	Go right	430
N11	Go push	Go right	512
N11	Go push	Go right	396
N11	Go push	Go right	408
N11	Go push	Go right	525
N11	Go push	Go right	623
N11	Go push	Go right	380
N11	Go push	Go right	428
N11	Go push	Go right	641
N11	Go push	Go right	659
N11	Go push	Go right	379
N11	Go push	Go right	433
N11	Go push	Go right	468
N11	Go push	Stop	558
N11	Go push	Stop	617
N11	Go push	Stop	474
N11	Go push	Stop	407
N11	Go push	Stop	418
N11	Go push	Stop	437
N11	Go push	Stop	367
N11	Go push	Stop	343
N11	Go push	Stop	463
N11	Go push	Stop	459
N11	Go push	Stop	385
N11	Go push	Stop	457
N11	Go push	Stop	543
N11	Go push	Stop	460
N11	Go push	Stop	481
N11	Go push	Stop	481
N11	Go push	Stop	387
N12	Go slide	Go left	617
N12	Go slide	Go left	544
N12	Go slide	Go left	433
N12	Go slide	Go left	546
N12	Go slide	Go left	485
N12	Go slide	Go left	418
N12	Go slide	Go left	407
N12	Go slide	Go left	423
N12	Go slide	Go left	470
N12	Go slide	Go left	512
N12	Go slide	Go left	576
N12	Go slide	Go left	540
N12	Go slide	Go left	509
N12	Go slide	Go left	423
N12	Go slide	Go left	489
N12	Go slide	Go left	470
N12	Go slide	Go left	438
N12	Go slide	Stop	566
N12	Go slide	Stop	429
N12	Go slide	Stop	471
N12	Go slide	Stop	422
N12	Go slide	Stop	559
N12	Go slide	Stop	616
N12	Go slide	Stop	488
N12	Go slide	Stop	459
N12	Go slide	Stop	503
N12	Go slide	Stop	482
N12	Go slide	Stop	657
N12	Go slide	Stop	682
N12	Go slide	Stop	449
N12	Go slide	Stop	689
N12	Go slide	Stop	479
N12	Go slide	Stop	571
N12	Go slide	Stop	439
N12	Go slide	Stop	415
N12	Go slide	Go right	518
N12	Go slide	Go right	393
N12	Go slide	Go right	485
N12	Go slide	Go right	420
N12	Go slide	Go right	433
N12	Go slide	Go right	446
N12	Go slide	Go right	547
N12	Go slide	Go right	400
N12	Go slide	Go right	416
N12	Go slide	Go right	437
N12	Go slide	Go right	376
N12	Go slide	Go right	435
N12	Go slide	Go right	422
N12	Go slide	Go right	544
N12	Go slide	Go right	402
N12	Go slide	Go right	486
N12	Go slide	Go right	470
N12	Go slide	Stop	546
N12	Go slide	Stop	524
N12	Go slide	Stop	568
N12	Go slide	Stop	520
N12	Go slide	Stop	488
N12	Go slide	Stop	423
N12	Go slide	Stop	499
N12	Go slide	Stop	432
N12	Go slide	Stop	448
N12	Go slide	Stop	434
N12	Go slide	Stop	441
N12	Go slide	Stop	406
N12	Go slide	Stop	487
N12	Go slide	Stop	469
N12	Go slide	Stop	407
N12	Go slide	Stop	398
N12	Go slide	Stop	458
N12	Go push	Go left	694
N12	Go push	Go left	989
N12	Go push	Go left	506
N12	Go push	Go left	416
N12	Go push	Go left	649
N12	Go push	Go left	643
N12	Go push	Go left	828
N12	Go push	Go left	744
N12	Go push	Go left	784
N12	Go push	Go left	583
N12	Go push	Go left	510
N12	Go push	Go left	512
N12	Go push	Go left	730
N12	Go push	Go left	511
N12	Go push	Go left	475
N12	Go push	Go left	687
N12	Go push	Go left	499
N12	Go push	Stop	714
N12	Go push	Stop	536
N12	Go push	Stop	528
N12	Go push	Stop	567
N12	Go push	Stop	455
N12	Go push	Stop	538
N12	Go push	Stop	424
N12	Go push	Stop	541
N12	Go push	Stop	554
N12	Go push	Stop	558
N12	Go push	Stop	598
N12	Go push	Stop	557
N12	Go push	Stop	530
N12	Go push	Stop	626
N12	Go push	Stop	640
N12	Go push	Stop	542
N12	Go push	Stop	503
N12	Go push	Go right	729
N12	Go push	Go right	475
N12	Go push	Go right	494
N12	Go push	Go right	476
N12	Go push	Go right	485
N12	Go push	Go right	430
N12	Go push	Go right	463
N12	Go push	Go right	464
N12	Go push	Go right	401
N12	Go push	Go right	600
N12	Go push	Go right	590
N12	Go push	Go right	511
N12	Go push	Go right	496
N12	Go push	Go right	479
N12	Go push	Go right	568
N12	Go push	Go right	476
N12	Go push	Stop	488
N12	Go push	Stop	351
N12	Go push	Stop	386
N12	Go push	Stop	392
N12	Go push	Stop	526
N12	Go push	Stop	496
N12	Go push	Stop	531
N12	Go push	Stop	512
N12	Go push	Stop	433
N12	Go push	Stop	408
N12	Go push	Stop	438
N12	Go push	Stop	380
N12	Go push	Stop	554
N12	Go push	Stop	528
N12	Go push	Stop	517
N12	Go push	Stop	607
N12	Go push	Stop	510
N13	Go slide	Go left	495
N13	Go slide	Go left	430
N13	Go slide	Go left	431
N13	Go slide	Go left	543
N13	Go slide	Go left	620
N13	Go slide	Go left	630
N13	Go slide	Go left	456
N13	Go slide	Go left	507
N13	Go slide	Go left	582
N13	Go slide	Go left	490
N13	Go slide	Go left	503
N13	Go slide	Go left	519
N13	Go slide	Go left	439
N13	Go slide	Go left	546
N13	Go slide	Go left	488
N13	Go slide	Go left	454
N13	Go slide	Go left	598
N13	Go slide	Go left	643
N13	Go slide	Stop	607
N13	Go slide	Stop	512
N13	Go slide	Stop	533
N13	Go slide	Stop	503
N13	Go slide	Stop	561
N13	Go slide	Stop	501
N13	Go slide	Stop	635
N13	Go slide	Stop	543
N13	Go slide	Stop	539
N13	Go slide	Stop	538
N13	Go slide	Stop	486
N13	Go slide	Stop	527
N13	Go slide	Stop	507
N13	Go slide	Stop	575
N13	Go slide	Stop	591
N13	Go slide	Stop	514
N13	Go slide	Stop	598
N13	Go slide	Go right	459
N13	Go slide	Go right	520
N13	Go slide	Go right	502
N13	Go slide	Go right	548
N13	Go slide	Go right	465
N13	Go slide	Go right	511
N13	Go slide	Go right	425
N13	Go slide	Go right	471
N13	Go slide	Go right	478
N13	Go slide	Go right	520
N13	Go slide	Go right	531
N13	Go slide	Go right	437
N13	Go slide	Go right	486
N13	Go slide	Go right	479
N13	Go slide	Go right	454
N13	Go slide	Go right	566
N13	Go slide	Go right	420
N13	Go slide	Go right	495
N13	Go slide	Stop	696
N13	Go slide	Stop	694
N13	Go slide	Stop	598
N13	Go slide	Stop	525
N13	Go slide	Stop	558
N13	Go slide	Stop	609
N13	Go slide	Stop	605
N13	Go slide	Stop	570
N13	Go slide	Stop	543
N13	Go slide	Stop	547
N13	Go slide	Stop	533
N13	Go slide	Stop	562
N13	Go slide	Stop	565
N13	Go slide	Stop	574
N13	Go slide	Stop	600
N13	Go slide	Stop	638
N13	Go slide	Stop	682
N13	Go slide	Stop	537
N13	Go push	Go left	822
N13	Go push	Go left	649
N13	Go push	Go left	611
N13	Go push	Go left	518
N13	Go push	Go left	461
N13	Go push	Go left	656
N13	Go push	Go left	597
N13	Go push	Go left	511
N13	Go push	Go left	485
N13	Go push	Go left	589
N13	Go push	Go left	576
N13	Go push	Go left	612
N13	Go push	Go left	688
N13	Go push	Go left	771
N13	Go push	Go left	687
N13	Go push	Go left	518
N13	Go push	Go left	484
N13	Go push	Stop	395
N13	Go push	Stop	791
N13	Go push	Stop	758
N13	Go push	Stop	573
N13	Go push	Stop	613
N13	Go push	Stop	550
N13	Go push	Stop	631
N13	Go push	Stop	476
N13	Go push	Stop	365
N13	Go push	Stop	590
N13	Go push	Stop	561
N13	Go push	Stop	598
N13	Go push	Stop	724
N13	Go push	Stop	817
N13	Go push	Stop	605
N13	Go push	Stop	571
N13	Go push	Stop	660
N13	Go push	Go right	772
N13	Go push	Go right	843
N13	Go push	Go right	753
N13	Go push	Go right	719
N13	Go push	Go right	684
N13	Go push	Go right	754
N13	Go push	Go right	635
N13	Go push	Go right	659
N13	Go push	Go right	773
N13	Go push	Go right	637
N13	Go push	Go right	643
N13	Go push	Go right	571
N13	Go push	Go right	698
N13	Go push	Go right	685
N13	Go push	Go right	671
N13	Go push	Go right	718
N13	Go push	Stop	439
N13	Go push	Stop	525
N13	Go push	Stop	690
N13	Go push	Stop	541
N13	Go push	Stop	476
N13	Go push	Stop	547
N13	Go push	Stop	536
N13	Go push	Stop	639
N13	Go push	Stop	620
N13	Go push	Stop	567
N13	Go push	Stop	789
N13	Go push	Stop	539
N13	Go push	Stop	563
N13	Go push	Stop	557
N13	Go push	Stop	635
N13	Go push	Stop	531
N14	Go slide	Go left	528
N14	Go slide	Go left	430
N14	Go slide	Go left	402
N14	Go slide	Go left	497
N14	Go slide	Go left	433
N14	Go slide	Go left	369
N14	Go slide	Go left	369
N14	Go slide	Go left	385
N14	Go slide	Go left	582
N14	Go slide	Go left	434
N14	Go slide	Go left	381
N14	Go slide	Go left	418
N14	Go slide	Go left	354
N14	Go slide	Go left	399
N14	Go slide	Go left	411
N14	Go slide	Go left	402
N14	Go slide	Go left	369
N14	Go slide	Stop	653
N14	Go slide	Stop	493
N14	Go slide	Stop	538
N14	Go slide	Stop	469
N14	Go slide	Stop	579
N14	Go slide	Stop	590
N14	Go slide	Stop	538
N14	Go slide	Stop	473
N14	Go slide	Stop	902
N14	Go slide	Stop	491
N14	Go slide	Stop	490
N14	Go slide	Stop	439
N14	Go slide	Stop	511
N14	Go slide	Stop	782
N14	Go slide	Stop	394
N14	Go slide	Stop	458
N14	Go slide	Go right	558
N14	Go slide	Go right	407
N14	Go slide	Go right	378
N14	Go slide	Go right	355
N14	Go slide	Go right	375
N14	Go slide	Go right	434
N14	Go slide	Go right	340
N14	Go slide	Go right	382
N14	Go slide	Go right	434
N14	Go slide	Go right	336
N14	Go slide	Go right	367
N14	Go slide	Go right	560
N14	Go slide	Go right	501
N14	Go slide	Go right	366
N14	Go slide	Go right	428
N14	Go slide	Go right	401
N14	Go slide	Go right	457
N14	Go slide	Stop	507
N14	Go slide	Stop	578
N14	Go slide	Stop	419
N14	Go slide	Stop	509
N14	Go slide	Stop	465
N14	Go slide	Stop	580
N14	Go slide	Stop	488
N14	Go slide	Stop	489
N14	Go slide	Stop	571
N14	Go slide	Stop	479
N14	Go slide	Stop	541
N14	Go slide	Stop	439
N14	Go slide	Stop	474
N14	Go slide	Stop	479
N14	Go slide	Stop	511
N14	Go slide	Stop	440
N14	Go push	Go left	631
N14	Go push	Go left	398
N14	Go push	Go left	707
N14	Go push	Go left	717
N14	Go push	Go left	828
N14	Go push	Go left	612
N14	Go push	Go left	689
N14	Go push	Go left	665
N14	Go push	Go left	811
N14	Go push	Go left	734
N14	Go push	Go left	732
N14	Go push	Go left	600
N14	Go push	Go left	636
N14	Go push	Go left	673
N14	Go push	Go left	1032
N14	Go push	Go left	925
N14	Go push	Go left	667
N14	Go push	Stop	684
N14	Go push	Stop	667
N14	Go push	Stop	664
N14	Go push	Stop	501
N14	Go push	Stop	408
N14	Go push	Stop	490
N14	Go push	Stop	479
N14	Go push	Stop	438
N14	Go push	Stop	406
N14	Go push	Stop	613
N14	Go push	Stop	417
N14	Go push	Stop	565
N14	Go push	Stop	606
N14	Go push	Stop	612
N14	Go push	Stop	321
N14	Go push	Stop	548
N14	Go push	Go right	710
N14	Go push	Go right	645
N14	Go push	Go right	607
N14	Go push	Go right	622
N14	Go push	Go right	515
N14	Go push	Go right	550
N14	Go push	Go right	628
N14	Go push	Go right	484
N14	Go push	Go right	547
N14	Go push	Go right	611
N14	Go push	Go right	533
N14	Go push	Go right	637
N14	Go push	Go right	593
N14	Go push	Go right	671
N14	Go push	Go right	673
N14	Go push	Go right	798
N14	Go push	Go right	536
N14	Go push	Stop	547
N14	Go push	Stop	488
N14	Go push	Stop	387
N14	Go push	Stop	399
N14	Go push	Stop	392
N14	Go push	Stop	488
N14	Go push	Stop	548
N14	Go push	Stop	331
N14	Go push	Stop	397
N14	Go push	Stop	423
N14	Go push	Stop	505
N14	Go push	Stop	391
N14	Go push	Stop	591
N14	Go push	Stop	614
N14	Go push	Stop	438
N14	Go push	Stop	626
N14	Go push	Stop	471
N15	Go slide	Go left	540
N15	Go slide	Go left	491
N15	Go slide	Go left	518
N15	Go slide	Go left	366
N15	Go slide	Go left	510
N15	Go slide	Go left	538
N15	Go slide	Go left	512
N15	Go slide	Go left	616
N15	Go slide	Go left	479
N15	Go slide	Go left	520
N15	Go slide	Go left	374
N15	Go slide	Go left	388
N15	Go slide	Go left	501
N15	Go slide	Go left	425
N15	Go slide	Go left	545
N15	Go slide	Go left	454
N15	Go slide	Go left	457
N15	Go slide	Stop	424
N15	Go slide	Stop	451
N15	Go slide	Stop	619
N15	Go slide	Stop	813
N15	Go slide	Stop	407
N15	Go slide	Stop	485
N15	Go slide	Stop	388
N15	Go slide	Stop	601
N15	Go slide	Stop	407
N15	Go slide	Stop	533
N15	Go slide	Stop	507
N15	Go slide	Stop	553
N15	Go slide	Stop	757
N15	Go slide	Stop	682
N15	Go slide	Stop	476
N15	Go slide	Stop	512
N15	Go slide	Stop	391
N15	Go slide	Go right	537
N15	Go slide	Go right	472
N15	Go slide	Go right	480
N15	Go slide	Go right	415
N15	Go slide	Go right	343
N15	Go slide	Go right	303
N15	Go slide	Go right	486
N15	Go slide	Go right	418
N15	Go slide	Go right	448
N15	Go slide	Go right	377
N15	Go slide	Go right	350
N15	Go slide	Go right	347
N15	Go slide	Go right	553
N15	Go slide	Go right	424
N15	Go slide	Go right	456
N15	Go slide	Go right	429
N15	Go slide	Go right	530
N15	Go slide	Go right	466
N15	Go slide	Stop	428
N15	Go slide	Stop	448
N15	Go slide	Stop	668
N15	Go slide	Stop	520
N15	Go slide	Stop	503
N15	Go slide	Stop	369
N15	Go slide	Stop	611
N15	Go slide	Stop	529
N15	Go slide	Stop	441
N15	Go slide	Stop	550
N15	Go slide	Stop	571
N15	Go slide	Stop	556
N15	Go slide	Stop	496
N15	Go slide	Stop	508
N15	Go slide	Stop	443
N15	Go slide	Stop	530
N15	Go slide	Stop	549
N15	Go push	Go left	487
N15	Go push	Go left	615
N15	Go push	Go left	596
N15	Go push	Go left	695
N15	Go push	Go left	395
N15	Go push	Go left	477
N15	Go push	Go left	510
N15	Go push	Go left	561
N15	Go push	Go left	632
N15	Go push	Go left	672
N15	Go push	Go left	564
N15	Go push	Go left	594
N15	Go push	Go left	489
N15	Go push	Go left	697
N15	Go push	Go left	371
N15	Go push	Stop	468
N15	Go push	Stop	483
N15	Go push	Stop	571
N15	Go push	Stop	457
N15	Go push	Stop	569
N15	Go push	Stop	666
N15	Go push	Stop	485
N15	Go push	Stop	590
N15	Go push	Stop	830
N15	Go push	Stop	808
N15	Go push	Stop	316
N15	Go push	Stop	386
N15	Go push	Stop	437
N15	Go push	Stop	590
N15	Go push	Stop	546
N15	Go push	Stop	336
N15	Go push	Stop	622
N15	Go push	Go right	707
N15	Go push	Go right	723
N15	Go push	Go right	690
N15	Go push	Go right	492
N15	Go push	Go right	397
N15	Go push	Go right	624
N15	Go push	Go right	881
N15	Go push	Go right	545
N15	Go push	Go right	529
N15	Go push	Go right	439
N15	Go push	Go right	673
N15	Go push	Go right	612
N15	Go push	Go right	527
N15	Go push	Go right	698
N15	Go push	Stop	482
N15	Go push	Stop	403
N15	Go push	Stop	494
N15	Go push	Stop	423
N15	Go push	Stop	672
N15	Go push	Stop	429
[truncated: 1,486 more rows]
